# Supplementary material for: Vertical Intrauterine Bovine and Ovine Papillomavirus Coinfection in Pregnant Cows
Source: Pathogens. 2024 May 26;13(6):453. doi: 10.3390/pathogens13060453 (PMC11206582; doi:10.3390/pathogens13060453)
Supplement: Supplementary file 1 [file pathogens-13-00453-s001.zip]

Archive with 1 entries (1 files):
- pathogens-2982750-supplementary.pdf
